# Supplementary material for: Hafnium Oxide-Based Nanostructures as Powders and in Polyvinyl Alcohol Hydrogels for Light-Assisted Processes
Source: Gels. 2026 May 8;12(5):405. doi: 10.3390/gels12050405 (PMC13205915; doi:10.3390/gels12050405)
Supplement: Supplementary file 1 [file gels-12-00405-s001.zip]

Archive with 1 entries (1 files):
- gels-4251516-supplementary.pdf
